# Supplementary material for: The Sex Difference in 6-h Ultra-Marathon Running—The Worldwide Trends from 1982 to 2020
Source: Medicina (Kaunas). 2022 Jan 25;58(2):179. doi: 10.3390/medicina58020179 (PMC8876730; doi:10.3390/medicina58020179)
Supplement: Supplementary file 1 [file medicina-58-00179-s001.zip]

Archive with 1 entries (1 files):
- medicina-1551617-supplementary.pdf
